# Supplementary material for: Bioaccessibility and bioactive potential of different phytochemical classes from nutraceuticals and functional foods
Source: Front Nutr. 2023 Jul 27;10:1184535. doi: 10.3389/fnut.2023.1184535 (PMC10415696; doi:10.3389/fnut.2023.1184535)
Supplement: Supplementary file 1 [file Data_Sheet_1.XLSX]

## Sheet: Supp.material
	Bioaccessibility values calculated from data available in research articles (cited in Table 1)
	Authors	Kumari and Gunathilake 2020					Lyu et al. 2021						Castaldo et al. 2021
		Initial value	Intestinal	Factor	BA (%)		Assays	Gatric	Intestinal	Factor	BA (%)		Assay	Initial value	Intestinal	Colonic	Factor 1	Factor 2	BA1(%)	BA2(%)
		85.25	3.88	0.954487	4.55132		DPPH	142	50.88	0.64169	35.831		TPC AR	8.22	1.96	5.19	0.761557	0.368613	23.8443	63.1387
		65.09	2.51	0.961438	3.8562			156	100	0.358974	64.1026		TPC NAR	8.22	1.72	3.5	0.790754	0.574209	20.9246	42.5791
		53.76	1.37	0.974516	2.54836
														Intestinal	Colonic		Factor		BA (%)
		296.25	181.95	0.385823	61.4177		FRAP	5200	4979	0.0425	95.75		DPPH CP ar	14.2	5		0.647887		35.2113
		137.37	112.17	0.183446	81.6554			5600	4200	0.25	75		DPPH CP nar	14.2	3.7		0.739437		26.0563
		91.73	30.722	0.665082	33.4918
														Intestinal	Colonic		Factor		BA (%)
													ABTS CP ar	17.7	8.4		0.525424		47.4576
													ABTS CP nar	17.7	6.5		0.632768		36.7232
														Intestinal	Colonic		Factor		BA (%)
													FRAP CP ar	12.3	7.7		0.373984		62.6016
													FRAP CP nar	12.3	5.4		0.560976		43.9024
													Notes:	ar - acid resitant
														nar - non-acid resistant
